# Supplementary material for: Design and tests of prospective property predictions for novel antimalarial 2-aminopropylaminoquinolones
Source: J Comput Aided Mol Des. 2020 Aug 24;34(11):1117–32. doi: 10.1007/s10822-020-00333-x (PMC7533260; doi:10.1007/s10822-020-00333-x)
Supplement: Supplementary file 1 — Supplementary file1 (XLSX 362 kb)—Supplemental Information: Data.Supplementary Table S1 contains structures and Ki values used to build the PfDHODH inhibition models. Structuresof the original 12 synthesis candidates are provided in Supplementary Table S2, along with their predictedPfDHODH Ki’s and critical ADME property predictions. Data on the four analogs that were synthesized and fullycharacterized (8, 9, 11a and 11b) are given in Supplementary Tables S3 and S4. Supplementary Table S3 comparesmetabolism predictions from ADMET Predictor v9.0 with those from v6.0 and with the corresponding experimental values. Predictions of the corresponding predicted and experimentally determined physicochemical properties areprovided in Table S4. [file 10822_2020_333_MOESM1_ESM.xlsx]

## Sheet: Literature s-PfDHODH Ki
Supplementary data for:
Design, synthesis, and biological characterization of novel 2-aminopropylaminoquinolones as antimalarial leads
Robert D. Clark, Denise N. Morris, Gary Chinigo, Michael S. Lawless, Jacques Prudhomme, Karine G. Le Roch,
Maria José Lafuente, Santiago Ferrer, Francisco Javier Gamo, Robert Gadwood & Walter S. Woltosz
Source: ADMET Predictor v6.0
reference pH: 7.4
Red text indicates an out-of-scope prediction.
Table S1: Literature data used to construct QSAR models for PfDHODH inhibition. See manuscript for data sources.
Structure	Identifier	Canonical SMILES	PfDHODH IC50 (uM)	PfDHODH Ki (uM)	Activity	AP_FWeight	PfDHODH-Model A	PfDHODH-Model B
	D10	C(/C(/C(=O)Nc1ccc(-c2ccccc2)cc1)=C(\O)/C)#N	25.7	3		278.31	0.84	1.61
	G47	C(F)(F)(F)c1c(F)cc(NC2n3c(N=C(C=2)C)ncn3)cc1	0.08	0.03		311.24	0.42	-0.31
	P05	C(=O)(OCC)c1c(c(c([nH]1)C)Cc2ccc(OCC)cc2)C		0.04	0.08	301.39	1.06	-1.08
	Tz18	c12c(NC3n4c(N=C(C=3)C)ncn4)cccc1cccc2		18	45	275.31	-0.01	0.19
	Tz11	N(C1n2c(N=C(C=1)C)ncn2)(c3cc4c(cc3)cccc4)C		1.2	3	289.34	0.54	-0.5
	B06	C(=O)(c1c(c([N+](=O)[O-])ccc1)C)Nc2cc(Cl)cc(Cl)c2		0.01	0.02	325.15	-1.11	-1.29
	Tz07	c12N=C(C=C(n1ncn2)Nc3cc4c(cc3)cccc4)C		0.02	0.05	275.31	-0.44	-0.6
	P03	C(=O)(c1sc(-n2c3c(cc2C)cccc3)cc1)NCCC		0.02	0.04	298.41	-1.07	-1.14
	He05	C(C(=O)OCC)(C(=O)OCC)=CNc1cc2c3c(sc2cc1)cccc3		0.02	0.16	369.44	-1.3	-0.99
	B02	C(=O)(c1cc2c(cc1)cccc2)Nc3c(cc(Br)cc3)C		0.02	0.05	340.23	-1.18	-1.32
	Tz20	c12N=C(C=C(n1ncn2)Nc3cc4c(cc5c(c4)cccc5)cc3)C		0.02	0.06	325.38	-0.95	-1.12
	B04	C(=O)(c1c(c([N+](=O)[O-])ccc1)C)Nc2cc(Br)ccc2		0.02	0.06	335.16	-0.91	-1.34
	B01	C(=O)(c1cc2c(cc1)cccc2)Nc3c(Cl)cc(Cl)cc3		0.03	0.06	316.19	-1.27	-1.23
	B08	C(=O)(c1c(c([N+](=O)[O-])ccc1)C)Nc2c3c(ccc2)cccc3		0.03	0.07	306.32	-1.21	-1.11
	B10	C(=O)(c1c(c([N+](=O)[O-])ccc1)C)Nc2cc(C(F)(F)F)ccc2		0.04	0.09	324.26	-0.39	-1.21
	B09	C(=O)(c1c(c([N+](=O)[O-])ccc1)C)Nc2cc(Cl)c(Cl)cc2		0.04	0.1	325.15	-1.11	-1.27
	B05	C(=O)(c1c(c([N+](=O)[O-])ccc1)C)Nc2cc(Cl)c(F)cc2		0.04	0.11	308.7	-1.11	-1.28
	He06	C(/C(/C(=O)OCC)=C/Nc1cc2c3c(n(c2cc1)CC)cccc3)#N		0.05	0.44	333.39	-0.62	-0.78
	Tz10	C1(C(=Nc2ncnn2C=1Nc3cc4c(cc3)cccc4)C)C		0.06	0.16	289.34	-0.57	-0.92
	P11	C(=O)(c1sc(-n2c3c(nc2C)cccc3)cc1)NCCC		0.07	0.17	299.4	-0.79	-1.11
	Tz09	c12N=C(C=C(n1ncn2)Nc3cc4c(cc3)cccc4)CC		0.08	0.19	289.34	-0.41	-0.83
	Tz08	C(F)(F)(F)C1=Nc2ncnn2C(Nc3cc4c(cc3)cccc4)=C1		0.08	0.21	329.29	0.19	-0.5
	P04	C(=O)(c1sc(N2c3c(SCC2)cccc3)cc1)NC4CC4		0.11	0.25	316.45	-1.09	-0.98
	G21	C(F)(F)(F)c1ccc(NC2n3c(N=C(C=2)C)ncn3)cc1	0.28	0.11		293.25	0.38	-0.04
	B12	C(=O)(Nc1c(OC)cccc1)Nc2c3c(ccc2)cccc3		0.12	0.29	292.34	-0.81	-0.42
	Tz16	c12N=C(C=C(n1ncn2)Nc3c(O)cc4c(c3)cccc4)C		0.13	0.33	291.31	-0.07	-0.23
	G44	c12N=C(C=C(n1ncn2)Nc3cc(c(cc3)C)C)C	0.35	0.14		253.31	0.38	0.04
	B07	C(=O)(c1c(c([N+](=O)[O-])ccc1)C)Nc2cc(F)c(F)cc2		0.14	0.34	292.24	-0.45	-0.84
	P02	O=C1c2c(cccc2)NC3=C1CCCC3CCCCC		0.15	0.34	269.39	-0.15	-1.11
	G42	C(F)(F)(F)c1c(Br)ccc(NC2n3c(N=C(C=2)C)ncn3)c1	0.45	0.18		372.15	0.22	-0.59
	B11	C(=O)(Nc1c(C(F)(F)F)cccc1)Nc2c3c(ccc2)cccc3		0.18	0.45	330.31	-0.66	-1.02
	B03	C(=O)(c1cc2c(cc1)cccc2)Nc3c(F)cccc3		0.2	0.49	265.29	-0.78	-0.81
	P06	C(=O)(c1sc(-n2c3c(cc2)cccc3)cc1)NCCC		0.2	0.46	284.38	-1.01	-0.97
	P10	C(=O)(c1sc(-n2c3c(nc2)cccc3)cc1)NCCC		0.3	0.7	285.37	-0.8	-0.97
	G19	Brc1ccc(NC2n3c(N=C(C=2)C)ncn3)cc1	0.78	0.31		304.16	0.03	-0.24
	G41	C(F)(F)(F)c1c(Cl)ccc(NC2n3c(N=C(C=2)C)ncn3)c1	0.8	0.32		327.7	-0.2	-0.53
	G46	Fc1c(ccc(NC2n3c(N=C(C=2)C)ncn3)c1)C	0.86	0.34		257.27	0.34	0.31
	P01	c12c(nc(/C=C/c3c(cccc3)C)cc1O)cccc2		0.4	0.93	261.33	-0.5	-0.69
	G23	C(Oc1ccc(NC2n3c(N=C(C=2)C)ncn3)cc1)(F)(F)F	1.2	0.48		309.25	0.61	0.07
	Tz15	c12N=C(C=C(n1ncn2)Nc3cc4c(nccc4)cc3)C		0.48	1.2	276.3	-0.64	-0.33
	D17	C(/C(/C(=O)Nc1c(Cl)cc(-c2c(Cl)cccc2)cc1)=C(\O)/C)#N	4	0.48		347.2	0.43	0.73
	B13	C(=O)(Nc1c2c(ccc1)cccn2)Nc3ccc(Cl)cc3		0.54	1.22	297.75	-1.28	-0.78
	G14	Clc1cc(NC2n3c(N=C(C=2)C)ncn3)ccc1	1.4	0.56		259.7	-0.38	0.24
	G43	C(F)(F)(F)c1c(ccc(NC2n3c(N=C(C=2)C)ncn3)c1)C	1.55	0.62		307.28	0.46	0.07
	G18	Clc1ccc(NC2n3c(N=C(C=2)C)ncn3)cc1	1.6	0.64		259.7	-0.36	-0.11
	Tz14	c12N=C(C=C(n1ncn2)Nc3cc4c(nc3)cccc4)C		0.68	1.7	276.3	-0.57	-0.08
	D18	C(/C(/C(=O)Nc1c(C(F)(F)F)cc(-c2c(Cl)cccc2)cc1)=C(/O)\C)#N	6.2	0.73		380.76	0.82	0.62
	Tz17	O=C1c2c(OC(=C1)C)cc(NC3n4c(N=C(C=3)C)ncn4)cc2		0.8	2	307.31	0.71	0.04
	G27	c12N=C(C=C(n1ncn2)Nc3ccc(cc3)Cc4ccccc4)C	2.2	0.88		315.38	0.34	0.05
	D19	C(/C(/C(=O)Nc1c(Cl)cc(-c2c(OC)cccc2)cc1)=C(\O)/C)#N	8.6	1		342.78	0.56	0.65
	G24	O(c1ccc(NC2n3c(N=C(C=2)C)ncn3)cc1)C(F)F	2.8	1.12		291.26	0.59	0.17
	D21	C(/C(/C(=O)Nc1c(Cl)cc(-c2c(Cl)cccc2Cl)cc1)=C(\O)/C)#N	10.2	1.2		381.65	0.41	0.47
	D20	C(/C(/C(=O)Nc1c(Cl)cc(-c2c(Cl)c(Cl)ccc2)cc1)=C(\O)/C)#N	9.9	1.2		381.65	0.39	0.46
	G20	c12N=C(C=C(n1ncn2)Nc3ccc(cc3)C)C	4.2	1.68		239.28	0.3	0.49
	G25	O=[N+](c1ccc(NC2n3c(N=C(C=2)C)ncn3)cc1)[O-]	4.3	1.72		270.25	0.11	0.05
	G40	Fc1c(cc(NC2n3c(N=C(C=2)C)ncn3)cc1)C	4.6	1.84		257.27	0.35	0.33
	G22	O(c1ccc(NC2n3c(N=C(C=2)C)ncn3)cc1)C	4.6	1.84		255.28	0.55	0.46
	G45	C(#N)c1c(C(F)(F)F)cc(NC2n3c(N=C(C=2)C)ncn3)cc1	4.9	1.96		318.26	0.67	0.28
	G15	c12N=C(C=C(n1ncn2)Nc3cc(ccc3)C)C	4.9	1.96		239.28	0.33	0.75
	G26	c1(-c2ccccc2)ccc(NC3n4c(N=C(C=3)C)ncn4)cc1	5.3	2.12		301.35	0.56	0.58
	He13	C(/C(/C(=O)OCC)=C/Nc1cc(-c2ccccc2)ccc1)#N		2.45	21.3	292.34	0.86	1.1
	He07	C(C(=O)OCC)(C(=O)OCC)=CNc1cc2c(cc1)[nH]nc2		3.2	27.78	303.32	1.12	1.22
	D26	C(/C(/C(=O)Nc1ccc(-c2c(Cl)c(Cl)ccc2)cc1)=C(\O)/C)#N	27.2	3.2		347.2	0.2	0.54
	G37	Fc1c(F)ccc(NC2n3c(N=C(C=2)C)ncn3)c1	8	3.2		261.24	0.62	0.72
	G13	Fc1cc(NC2n3c(N=C(C=2)C)ncn3)ccc1	9.2	3.68		243.24	0.59	1.12
	G38	Fc1cc(F)cc(NC2n3c(N=C(C=2)C)ncn3)c1	9.4	3.76		261.24	0.62	0.9
	He08	C(C(=O)OCC)(C(=O)OCC)=CNc1ccc(cc1)C		4.6	40	277.32	1.09	0.95
	D27	C(/C(/C(=O)Nc1ccc(-c2c(Cl)cccc2)cc1)=C(\O)/C)#N	47.4	5.6		312.76	0.25	0.86
	G16	C(F)(F)(F)c1cc(NC2n3c(N=C(C=2)C)ncn3)ccc1	14	5.6		293.25	0.4	0.38
	D22	C(/C(/C(=O)Nc1c(Cl)cc(-c2cc(Cl)ccc2)cc1)=C(\O)/C)#N	49.1	5.8		347.2	0.58	0.88
	D28	C(/C(/C(=O)Nc1c(Cl)cc(-c2ccccc2)cc1)=C(\O)/C)#N	51.1	6		312.76	0.56	1.03
	D23	C(/C(/C(=O)Nc1c(C(F)(F)F)cc(-c2cc(Cl)ccc2)cc1)=C(/O)\C)#N	57.2	6.8		380.76	0.91	0.77
	G32	Fc1c(F)cc(c(F)c1)NC2n3c(N=C(C=2)C)ncn3	17	6.8		279.23	0.68	0.78
	G17	Fc1ccc(NC2n3c(N=C(C=2)C)ncn3)cc1	19	7.6		243.24	0.58	0.93
	He14	C(C(=O)OCC)(C(=O)OCC)=CNc1cc(-c2ccccc2)ccc1		10	86.7	339.39	1.04	1.1
	G36	Fc1c(NC2n3c(N=C(C=2)C)ncn3)ccc(c1)C	27	10.8		257.27	0.38	0.33
	D04	C(/C(/C(=O)Nc1ccc(C(F)(F)F)cc1)=C(/O)\C2CC2)#N	92.5	11		296.25	0.96	1.26
	G31	Fc1c(F)c(NC2n3c(N=C(C=2)C)ncn3)ccc1F	29	11.6		279.23	0.66	0.75
	D24	C(/C(/C(=O)Nc1cc(Cl)c(-c2c(Cl)cccc2)cc1)=C(\O)/C)#N	165	20.5		347.2	0.37	0.63
	D29	C(/C(/C(=O)Nc1ccc(-c2cc(OCC)ccc2)cc1)=C(\O)/C)#N	182.4	21.5		322.37	0.91	0.93
	D03	C(/C(/C(=O)Nc1ccc(C(F)(F)F)cc1)=C(\O)/C)#N	190.1	22		270.21	1.07	1.55
	He01	C(/C(/C(=O)Nc1ccc(C(F)(F)F)cc1)=C(/O)\C)#N		23.35	190	270.21	1.07	1.55
	D11	C(/C(/C(=O)Nc1ccc(-c2ccccc2)cc1)=C(/O)\C3CC3)#N	223.6	26		304.35	0.76	1.42
	D25	C(/C(/C(=O)Nc1cc(Cl)c(-c2cc(Cl)ccc2)cc1)=C(\O)/C)#N	236.6	28		347.2	0.3	0.48
	Tz12	N(C1n2c(N=C(C=1)C)ncn2)(c3cc4c(cc3)cccc4)Cc5ccccc5		37.2	93	365.44	1.23	0.59
	He09	C(C(=O)OCC)(C(=O)OCC)=CNc1c(cccc1)C		39.7	345.6	277.32	1.13	1.21
	Tz19	c12N=C(C=C(n1ncn2)Nc3ccccc3)C		40	100	225.25	0.55	1.29
	He10	C(C(=O)OCC)(C(=O)OCC)=CNc1cc2c(cc1)[nH]cn2		40.2	349.1	303.32	1.22	1.39
	Tz13	C(=O)(c1ccc(NC2n3c(N=C(C=2)C)ncn3)cc1)N		80	200	268.28	0.89	1.48

## Sheet: ADMET Props for candidates
Supplementary data: Table S2
Design, synthesis, and biological characterization of novel 2-aminopropylaminoquinolones as antimalarial leads
Robert D. Clark, Denise N. Morris, Gary Chinigo, Michael S. Lawless, Jacques Prudhomme, Karine G. Le Roch,
Maria José Lafuente, Santiago Ferrer, Francisco Javier Gamo & Walter S. Woltosz
Source: ADMET Predictor v6.0
reference pH: 7.4
Red text indicates an out-of-scope prediction.
A yellow background highlights values predicted provided the associated classification prediction is incorrect [1].
Analog	CPD ID	SMILES	PfDHODH pred. Ki (µM)	Acidic pKa	S+Basic pKa	S+logP	S+logD	S+Peff (cm/s ×104)	S+MDCK (cm/s ×107)	S+Sw (µg/mL)	S+Sw@pH 7.4 (mg/mL)	S+FaSSGF (mg/mL)	S+FaSSIF (mg/mL)	S+FeSSIF (mg/mL)	S+BBB Filter	S+LogBBB	S+PrUnbnd	S+Vd (L/kg)	S+RBP	S+Absn Risk	S+Absn Code	CYP1A2 Inhibitor	CYP1A2 Substrate	CYP1A2 Km (µM)	CYP1A2 Clint (µL/min/mg HLM)	CYP2C19 Inhibitor	CYP2C19 Substrate	CYP2C19 Km (µM)	CYP2C19 Clint (µL/min/mg HLM)	CYP2C9 Inhibitor	CYP2C9 Substrate	CYP2C9 Km	CYP2C9 Clint (µL/min/mg HLM)	CYP2D6 Inhibitor	CYP2D6 Substrate	CYP2D6 Km	CYP2D6 CLint	CYP3A4 Inhibitor	CYP3A4 Substrate	CYP3A4 Km	CYP3A4 Clint (µL/min/mg HLM)	S+MET Risk	S+MET Code	TOX hERG Filter	TOX hERG (pIC50)	Acute Rat Tox (mg/kg oral)	Chronic Rat Tox (mg/kg/day)	Chronic Mouse Tox (mg/kg/day)	Phospholipidosis Inducer
A28Cl	1	C1(CNCC(CNC2=CC(=O)c3c(ccc(c3)Cl)N2)(C)C)CCOCC1	0.0489779	10.96	9.23; 0.68	3.98	2.15	1.53	59.11	60.3	2.85	0.0164	0.0774	0.0967	Low	0.24	28.11	5.03	0.68	0		Yes	No	3.1	132.335	No	No	6.75	216.828	No	No	20.8	0.38	Yes	Yes	0.171	275.394	Yes	No	270	18.051	1	D6	Toxic	5.79	578.02	19.72	587.57	Yes
2688	2	c1c(c(sc1C)C)CNC2C(CNC3=CC(=O)c4c(cccc4)N3)CCC2	0.0338844	10.66	8.42; 0.29	4.13	3.07	2.32	82.7	6.74	0.0515	0.00777	0.04	0.126	High	0.14	6.88	4.67	0.8	0		Yes	No	70.3	1.422	No	No	2.9	139.353	Yes	No	27.4	0.522	Yes	Yes	2.83	4.335	Yes	Yes	527	1.437	0		Toxic	5.76	640.07	7.61	54.79	No
3353	3	c12c(cccc1)C(NCC3(CNC4=CC(=O)c5c(cccc5)N4)CCCCC3)CCN2	0.0363078	10.86	8.09; 2.85; 0.44	4.68	3.9	2.44	82.56	10.9	0.0514	0.00437	0.0206	0.0257	High	0.19	14.89	5.04	0.77	0		No	No	112	1.331	No	No	3.1	101.906	No	No	35.5	0.12	Yes	Yes	3.39	10.013	Yes	Yes	188	4.496	0		Toxic	6.04	952.19	7.12	286.91	Yes
A14OMe	4	C1(CNCC2(CNC3=CC(=O)c4c(ccc(c4)OC)N3)CCCC2)NC(NC=1)=O	0.0489779	15.35; 13.03; 11.03	7.72; 0.38	2.45	1.95	1.31	32.71	51.2	0.147	0.0251	0.28	0.0535	Low	-0.3	24.31	2.12	0.66	1	HD	Yes	No	26.5	1.969	No	No	8.84	35.825	No	Yes	14.1	0.22	Yes	Yes	12.2	0.323	Yes	No	208	5.734	0		Toxic	5.25	1564.26	19.12	703.87	No
A31OMe		C1(CNCC2(CNC3=CC(=O)c4c(ccc(c4)OC)N3)CCCC2)CCOCC1	0.0549541	11.55	9.30; 1.07	3.84	1.94	1.49	86.71	129	7.88	0.0194	0.113	0.145	Low	0.29	28.56	4.5	0.67	0		Yes	No	7.65	88.287	No	No	4.58	68.926	No	No	20.9	0.373	Yes	Yes	4.46	14.002	No	No	206	16.89	0		Toxic	5.61	731.51	21.89	393.43	Yes
A14		C1(CNCC2(CNC3=CC(=O)c4c(ccc(c4)Cl)N3)CCCC2)NC(NC=1)=O	0.0512861	15.34; 12.91; 10.41	7.55; -0.14	3.06	2.68	1.52	31.64	8.15	0.0169	0.015	0.118	0.0292	High	0.13	18.73	2.74	0.7	1	HD	No	No	8.15	4.925	No	No	18.8	70.956	No	Yes	12.9	0.284	Yes	Yes	0.418	12.517	Yes	Yes	559	2.07	0		Toxic	5.68	1164.07	28.22	724.6	Yes
A100a		c1(C(NCC2(CNC3=CC(=O)c4c(ccc(c4)OC)N3)CCCC2)C)nc5n(c1)CCO5	0.047863	11.14	8.13; 2.85; 0.41	3.38	2.58	1.97	80.33	532	3.19	0.0361	0.073	0.0741	Low	-0.7	20.44	2.43	0.66	0		Yes	No	52	0.893	No	No	4.81	26.018	No	No	16.7	0.296	Yes	Yes	3.02	4.917	Yes	Yes	182	11.17	0		Toxic	5.87	449.98	6.64	367	Yes
A100b		c1(C(NCC2(CNC3=CC(=O)c4c(ccc(c4)OC)N3)CCCC2)C)n5c(nc1)OCC5	0.0489779	11.12	7.87; 3.97; 0.22	3.43	2.84	1.98	78.41	445	1.67	0.0341	0.0638	0.0586	High	-0.67	19.08	2.22	0.65	0		Yes	No	57.6	0.783	No	No	3.44	36.191	No	No	16.4	0.247	Yes	Yes	3.35	4.148	Yes	Yes	182	11.104	0		Toxic	5.9	452.6	7.43	408.32	Yes
A101a		c1(C(NCC2(CNC3=CC(=O)c4c(ccc(c4)OC)N3)CCCC2)C)nc5n(c1)C=CO5	0.0389045	11.05	7.99; 1.95; 0.17	3.5	2.81	1.61	106.24	51.5	0.229	0.0348	0.0178	0.0656	Low	-0.6	12.63	2.43	0.62	0		Yes	No	12.4	3.935	No	No	4.69	8.147	Yes	No	48.9	0.073	Yes	Yes	3.3	14.495	Yes	Yes	165	13.598	0		Toxic	5.54	342.3	11.4	136.49	No
A101b		c1(C(NCC2(CNC3=CC(=O)c4c(ccc(c4)OC)N3)CCCC2)C)n5c(nc1)OC=C5	0.0389045	11.04	7.71; 2.86; 0.12	3.58	3.1	1.57	93	36.5	0.101	0.0319	0.0148	0.0516	Low	-0.56	11.47	2.14	0.62	0		Yes	No	12.7	3.739	No	No	3.83	9.801	Yes	No	50.6	0.048	Yes	Yes	3.83	11.965	Yes	Yes	165	13.54	0		Toxic	5.47	350.25	13.93	163.84	No
1192		c12c3c(cccc3)[nH]c1C(NCC(CNC4=CC(=O)c5c(cccc5)N4)C)CCO2	0.040738	14.94; 10.44	7.51; 0.08	3.64	3.28	1.85	51.68	10.5	0.021	0.0124	0.0235	0.0279	High	-0.34	8.66	2.35	0.72	0		Yes	No	45.5	2.8	No	No	1.39	36.976	No	Yes	10.6	0.332	Yes	Yes	4.92	7.388	Yes	Yes	96.8	6.817	0		Toxic	5.91	494.41	4.45	366.14	No
A28		C1(CNCC(CNC2=CC(=O)c3c(cccc3)N2)(C)C)CCOCC1	0.0457088	11.17	9.36; 0.56	3.1	1.18	1.17	71.44	141	9.58	0.0452	0.211	0.212	Low	-0.12	32.91	4.11	0.72	0		Yes	No	46.7	16.96	No	No	4.87	181.233	No	No	27.9	0.218	Yes	Yes	4.35	13.487	No	No	305	3.094	0		Toxic	5.44	734.87	10.7	376.57	Yes
KEY to column names
S+Peff		Effective jejunal permeability
S+MDCK		Effective Madin-Darby canine kidney cell monolayer permeability
S+Sw		Thermodynamic aqueous solubility I pure water
S+Sw@pH 7.4		Thermodynamic aqueous solubility at pK 7.4
S+FaSSGF		Solubility in fasted state simulated gastric fluid
S+FaSSIF		Solubility in fasted state simulated intestinal fluid
S+FeSSIF		Solubility in fed state simulated intestinal fluid
S+BBB Filter		Blood/brain barrier permeability
S+LogBBB		log of the brain/blood concentration ratio
S+PrUnbnd		Percentage unbound in plasma
S+Vd		Volume of distribution at steady state
S+RBP		Ratio of blood to plasma concentration
S+Absn Risk		Number of potential liabilities affecting oral absorption [2]
S+Absn Code		Minemonics indicating which predicted properties contribute to the absorption risk [2]
S+MET Risk		Number of potential metabolic liabilities [2]
S+MET Code		Minemonics indicating which predicted properties contribute to the metabolic risk [2]
TOX hERG Filter		Classification model predicting whether a molecule is likely to bind to the human ether-a-gogo (hERG) gene product.
TOX hERG		Predicted affinity for hERG based on reference ligand diusplacement
Serum AlkPhos Elevation		Likely to elevate alkaline phosphatase in serum, which is a hepatotoxicity marker
Serum GGT elevation		Likely to elevate alkaline phosphatase in serum, which is a hepatotoxicity marker
Serum LDH elevation		Likely to elevate alkaline phosphatase in serum, which is a hepatotoxicity marker
Serum GOT elevation		Likely to elevate alkaline phosphatase in serum, which is a hepatotoxicity marker
Serum GPT elevation		Likely to elevate alkaline phosphatase in serum, which is a hepatotoxicity marker
TAxxx/yyy reversion		In silico Ames test for Salmonella strains Taxxx and TAyyy
TA97/1537+S9 reversion		In silico Ames test with S9 activation for Salmonella strains Taxxx and TAyyy
TA102/Ecwp2 reversion		In silico Ames test for Salmonella strain TA102 and E. coli wp2
TA102/Ecwp2+S9 reversion		In silico Ames test with S9 activation for Salmonella strain TA102 and E. coli wp2.
ADMET Risk		Total number of identified potential liabilities due to absorption, distribution, metabolism, excretion and toxicity (ADMET) risks
ADMET Code		Minemonics indicating which predictions contribute to the overall ADMET risk [2]
References:	1	R.D. Clark, Predicting mammalian metabolism and toxicity of pesticides in silico. Pest Manag. Sci. 74 (2018) 1992-2003.
	2	Lawless, M.S., Waldman, M., Fraczkiewicz, R. & Clark, R.D. Using cheminformatics in drug discovery. In: Handbook of Experimental Pharmacology: New Approaches to Drug Discovery (eds. Nielsch, U., Fuhrmann, U. & Jaroch, S.) 139-168 (Springer, Switzerland, 2016)
[truncated: 18 more columns]

## Sheet: MET Predictions
Supplementary data: Table S3
Design, synthesis, and biological characterization of novel 2-aminopropylaminoquinolones as antimalarial leads
Robert D. Clark, Denise N. Morris, Gary Chinigo, Michael S. Lawless, Jacques Prudhomme, Karine G. Le Roch,
Maria José Lafuente, Santiago Ferrer, Francisco Javier Gamo, Robert Gadwood & Walter S. Woltosz
Source: ADMET Predictor™ v6.0 and v9.0
reference pH: 7.4
Red text indicates an out-of-scope prediction.
A yellow background highlights values predicted provided the associated classification prediction is incorrect [1].
CYP1A2	Property	8	9	11a	11b	RMSEx		CYP2C9	Property	8	9	11a	11b	RMSEx
Obs	Obs CL-1uM	10	9.3	7.3	ND			Obs	Obs CL-1uM	4.1	ND	1.8	ND
v 9.0	Substrate?	No (60)	Yes (48)	No (41)	Yes (43)			v 9.0	Substrate?	No (89)	No (77)	No (96)	No (76)
	Pred CL	6.95	4.89	5.46	10.75				Pred CL	142	269	269	338
	Pred Km	244	261	457	113				Pred Km	29.4	6.1	3.9	2.65
	Pred CL-1uM	6.92163	4.87134	5.44808	10.6557				Pred CL-1uM	137.329	231.113	214.102	245.397
	log error	-0.159791	-0.280835	-0.127079		1.90913			log error	1.52498		2.07535		66.2331
v 6.0	Substrate?	Yes	Yes	Yes	Yes			v 6.0	Substrate?	No	No	No	No
	Pred CL	1.63	28.2	2.61	1.58				Pred CL	0.205	0.085	0.143	0.184
	Pred Km	35.7	14.6	75.5	9.79				Pred Km	14.2	6.31	23	18.9
	Pred CL-1uM	1.58559	26.3923	2.57588	1.43357				Pred CL-1uM	0.191513	0.0733721	0.137042	0.174754
	log error	-0.79981	0.452994	-0.452397		6.30682			log error	-1.33059		-1.18024		7.74997
	Property	8	9	11a	11b	RMSEx			Property	8	9	11a	11b	RMSEx
CYP2C19	Obs CL-1uM	14.6	3.8	3.5	2.2			CYP2D6	Obs CL-1uM	31	10.6	30	18
v 9.0	Substrate?	No (94)	No (93)	No (94)	No (87)			v 9.0	Substrate?	Yes (82)	Yes (63)	Yes (63)	Yes (82)
	Pred CL	611	128	715.6	644				Pred CL	1511	1793	1496	1308
	Pred Km	6.76	8.9	8.76	7.82				Pred Km	0.28	0.27	0.39	0.52
	Pred CL-1uM	532.263	115.071	642.28	570.984				Pred CL-1uM	330.531	381.189	419.741	447.474
	log error	1.56177	1.48118	2.26366	2.4142	94.173			log error	1.02785	1.55583	1.14586	1.39549	19.8534
v 6.0	Substrate?	No	No	No	No			v 6.0	Substrate?	Yes	Yes	Yes	Yes
	Pred CL	52	10.2	47.8	78.4				Pred CL	8.16	22.4	6.01	4.96
	Pred Km	1.09	2.27	2.04	3.66				Pred Km	1.74	2.23	2.64	0.145
	Pred CL-1uM	27.1196	7.08073	32.0763	61.576				Pred CL-1uM	5.1819	15.465	4.3589	0.628122
	log error	0.268931	0.67947	1.15137	1.40664	9.54066			log error	-0.776873	0.997387	0.580245	-0.346684	4.28669
CYP3A4	Property	8	9	11a	11b	RMSEx
OBS	Obs CL-1uM	256	179	298	263
v 9.0	Substrate?	Yes (92)	Yes (98)	Yes (98)	Yes (98)
	Pred CL	41.8	143.4	160.1	85.4
	Pred Km	39.9	16.8	29.8	90
	Pred CL-1uM	40.778	135.344	154.902	84.4615
	log error	-0.797814	-0.121415	-0.284159	-0.493297	3.11742
v 6.0	Substrate?	Yes	Yes	Yes	Yes
	Pred CL	4.18	2.4	2.53	4.13
	Pred Km	10.9	4.94	8.11	7.5
	Pred CL-1uM	3.82874	1.99596	2.25228	3.64412
	log error	-1.82518	-1.9527	-2.12159	-1.85836	87.6743
Reference:
1	R.D. Clark, Predicting mammalian metabolism and toxicity of pesticides in silico. Pest Manag. Sci. 74 (2018) 1992-2003.

## Sheet: Solubility Predictions
Supplementary data: Table S4
Design, synthesis, and biological characterization of novel 2-aminopropylaminoquinolones as antimalarial leads
Robert D. Clark, Denise N. Morris, Gary Chinigo, Michael S. Lawless, Jacques Prudhomme, Karine G. Le Roch,
Maria José Lafuente, Santiago Ferrer, Francisco Javier Gamo, Robert Gadwood & Walter S. Woltosz
Source: ADMET Predictor™ v6.0 and v9.0
reference pH: 7.4
	Observed		Predictor v 9.0		Predictor v 5.5
CPD	OBS	SE	S+Sw	log error	S+Sw	log error
8	33	0.4	1.8	1.26324	4.9	0.828318
9	0.76	0.4	0.32	0.375664	1.4	-0.265314
11a	32	0.3	3.4	0.973671	13	0.391207
11b	21.7	0.2	1.2	1.25728	5.3	0.612184
RMSE				1.03268		0.566638
(fold)				10.7814		3.6867
CPD	logP	SE	logP	error	logP	error
8	4.2	0.05	4.7	0.5	4.7	0.5
9	4.43	0.03	5.05	0.62	5.45	1.02
11a	3.49	0.04	4.3	0.81	4.2	0.71
11b	5.55	0.17	5	-0.55	3.87	-1.68
RMSE				0.631071		1.07435
CPD	pKa1	SE	pKa1	error	pKa1	error
8	4.95	---	5.24	0.29	5.39	0.44
9	4.8	---	5.24	0.44	5.37	0.57
11a	4.22	---	5.29	1.07	5.39	1.17
11b	4.75	---	5.14	0.39	5.05	0.3
RMSE				0.627435		0.7031
CPD	OBS	SE	pKa2	error	pKa2	error
8	8.33	---	8.01	-0.32	8.22	-0.11
9	7.36	---	7.63	0.27	7.46	0.1
11a	7.8	---	7.74	-0.06	7.78	-0.02
11b	7.55	---	7.55	0	7.63	0.08
RMSE				0.211483		0.085
CPD	logD @ pH6.8	SE	logD @ pH6.8	error	logD @ pH6.8	error
8	2.68	---	3.44	0.76	2.95	0.27
9	3.76	---	4.46	0.7	4.41	0.65
11a	2.46	---	3.54	1.08	2.89	0.43
11b	4.73	---	4.36	-0.37	3.87	-0.86
RMSE				0.769886		0.595798
